# Supplementary material for: Characterization, Biocompatibility and Antioxidant Activity of Hydrogels Containing Propolis Extract as an Alternative Treatment in Wound Healing
Source: Pharmaceuticals (Basel). 2024 Apr 30;17(5):575. doi: 10.3390/ph17050575 (PMC11123975; doi:10.3390/ph17050575)
Supplement: Supplementary file 1 [file pharmaceuticals-17-00575-s001.zip]

Archive with 1 entries (1 files):
- pharmaceuticals-2946730-supplementary.pdf
